# Supplementary material for: Fitness Costs and Incomplete Resistance Associated with Delayed Evolution of Practical Resistance to Bt Crops
Source: Insects. 2023 Feb 21;14(3):214. doi: 10.3390/insects14030214 (PMC10051223; doi:10.3390/insects14030214)
Supplement: Supplementary file 1 [file insects-14-00214-s001.zip]

Archive with 3 entries (3 files):
- File S1 and Table S3.pdf
- Table S1.xlsx
- Table S2.xlsx
