# Supplementary material for: Fitness Costs and Incomplete Resistance Associated with Delayed Evolution of Practical Resistance to Bt Crops
Source: Insects. 2023 Feb 21;14(3):214. doi: 10.3390/insects14030214 (PMC10051223; doi:10.3390/insects14030214)
Supplement: Supplementary file 1 [file insects-14-00214-s001.zip › Table S1.xlsx]

## Sheet: JMP file for Table S1 sorted wi
Species	Country 1	Toxin	Practical resistance	Resistance ratio 2	Food type 3	Strain relatedness 4	Fitness estimate 5	Strain 6	WR/S 7	WRS/S 7	Reference
B. fusca	SA	Cry1Ab	yes		m	n	c		0.77		Kruger et al. 2014
B. fusca	SA	Cry1Ab	yes		m	n	c		1		van Renberg 2007
D. saccharalis	US	Cry1Ab	no	>526	d	n	c	SS-2009 vs 43Abc strain	1.07	1.06	Zhang et al. 2014
D. saccharalis	US	Cry1Ab	no	>526	d	n	c	SS-2009 vs L5Bbc strain	1.05	1.85	Zhang et al. 2014
D. saccharalis	US	Cry2Ab	no	>13	d	n	c		1.07	1.065	Huang et al. 2015
D. saccharalis	US	Cry1Ab	no		d	n	c		1	1	Wu et al. 2009
D. saccharalis	US	Cry1Ab	no		m	n	c		1.1	1.13	Wu et al. 2007
D. saccharalis	US	Cry1Ab	no		m	n	c		1.15	1.08	Ghimire et al. 2011
D. saccharalis	US	Cry1Ab	no		m	n	c		1.13	1.04	Wangila et al. 2012
D. saccharalis	US	Cry1Ab	no		m	n	c		1	1	Wu et al. 2009
D. saccharalis	US	Cry2Ab	no	>13	m	n	c		1.07	1.07	Huang et al. 2015
D. virgifera	US	Cry3Bb	yes		m	y	Ro		0.66		Meihls et al. 2012
D. virgifera	US	Cry3Bb	yes		m	y	c		1.21		Oswald et al. 2011
D. virgifera	US	Cry3Bb	yes		m	n	c		1.14	0.99	Hoffmann et al. 2015
D. virgifera	US	Cry3Bb	yes	13	m	n	c	Hopkinton strain	1		Ingber and Gassmann 2015
D. virgifera	US	Cry3Bb	yes	12	m	n	c	Crespo strain	0.28		Ingber and Gassmann 2015
D. virgifera	US	Cry3Bb	yes		m	n	c	Elma strain	0.989		Paolino and Gassmann 2017
D. virgifera	US	Cry3Bb	yes		m	y	c	Manova strain	1		Paolino and Gassmann 2017
D. virgifera	US	eCry31Ab	yes		m	n	c		1.31		Geisert and Hibbard 2016
D. virgifera	US	Cry3Bb	yes		m	n	c		0.965		Shrestha and Gassmann 2020
D. virgifera	US	Cry3Bb	yes		m	y	c		1	1	Petzold-Maxwell et al 2012
D. virgifera	US	Gpp34/Tpp35 8	yes	>43	m	n	c	SUS-1 vs RES-1	0.4		Paddock et al. 2021
D. virgifera	US	Gpp34/Tpp35	yes	>43	m	n	c	SUS-2 vs RES-2	0.24		Paddock et al. 2021
D. virgifera	US	Gpp34/Tpp35	yes		m	y	c	Rochelles-S vs Rochelle-US	1		Lefko et al. 2008
D. virgifera	US	Gpp34/Tpp35	yes		m	y	c	York-S vs York-US	1		Lefko et al. 2008
D. virgifera	US	mCry3A	yes		m	y	c		0.785		Meihls et al. 2016
D. virgifera	US	Cry3Bb	yes		m	y	c		0.92		Wade French et al. 2015
H. armigera	AU	Cry1Ac	no	111	c	n	c		0.72		Akhurst et al. 2003
H. armigera	AU	Cry1Ac	no	184	c	y	Ro		0.52	0.76	Bird and Ackhurst 2004
H. armigera	AU	Cry2Ab	no		c	y	c		2.47	1.51	Mahon and Olsen 2009
H. armigera	AU	Cry1Ac	no	>100	c	y	Ro		0.75	1.1	Bird and Akhurst 2005
H. armigera	CH	Cry1Ac	no	1375	d	n	c		1		Liang et al. 2007
H. armigera	CH	Cry1Ac	no	1658	d	y	c	LFS vs LF120 strain	0.49		Zhang et al. 2016
H. armigera	CH	Cry1Ac	no	357	d	y	c	XJS vs XJ20 strain	0.55		Zhang et al. 2016
H. armigera	CH	Cry1Ac	no	2893	d	y	Ro		0.59		Liang et al. 2008
H. armigera	CH	Cry1Ac	no	338	d	y	Ro		1		Yang et al 2009
H. armigera	CH	Cry1Ac	no	2038	d	n	c		0.15		Zhang et al. 2015
H. armigera	CH	Cry1Ac	no	2970	d	n	c		0.15		Zhao et al. 2009
H. virescens	US	Vip3A	no	2040	d	y	Ro		0.79		Gulzar et al. 2012
H. zea	US	Cry1Ac	yes	10	c	y	c		1	1	Brevault et al 2013
H. zea	US	Cry1Ac	yes	18.6	c	y	c		0.7	1	Carriere et al. 2018
H. zea	US	Cry1Ac	yes	14.2	c	y	c		1.07	1.035	Carriere et al. 2019
H. zea	US	Cry1Ac	yes	303	c	y	c		1	1	Carriere et al. 2021
H. zea	US	Cry1Ac	yes	100	c	n	c		1		Jackson et al. 2004
H. zea	US	Cry1A.105	yes	>2257	d	n	Ro		1.18	1.2	Lin et al. 2022
H. zea	US	Cry2Ab	yes	18	d	n	Ro		1.09	0.92	Lin et al. 2022
H. zea	US	Cry1Ac	yes	14	d	y	c		0.92		Orpert et al. 2015
O. nubilalis	US	Cry1Ab	no	1117	d	n	Ro		0.36	1	Crespo et al. 2010
O. nubilalis	US	Cry1F	no	>3000	d	y	Ro		0.68	1.48	Pereira et al. 2009
O. nubilalis	US	Cry1F	no	>3000	d	y	c		1	1	Petzold-Maxwell et al. 2014
O. nubilalis	US	Cry1F	no	>3000	m	y	c		0.805	1	Petzold-Maxwell et al. 2017
P. gossypiella	IN	Cry1Ac	yes	605	d	n	c		0.74	1	Mittal et al. 2016
P. gossypiella	IN	Cry2Ab	yes	37.7	d	n	c		0.75	0.79	Malthan and Gujar 2015
P. gossypiella	US	Cry1Ac	no		c	n	c		1.15	1	Liu et al. 2001
P. gossypiella	US	Cry1Ac	no		c	y	c	APHIS-S vs APHIS-98R	0.7	0.7	Carriere et al 2001
P. gossypiella	US	Cry1Ac	no		c	y	c	MOV97 vs MOV97-R	0.45		Carriere et al 2001
P. gossypiella	US	Cry1Ac	no		c	n	c	APHIS-S vs AZP-R	0.91	0.7	Carriere et al 2001
P. gossypiella	US	Cry1Ac	no		c	y	c	APHIS and MOV97-R pooled results	0.6	1	Carriere et al 2005
P. gossypiella	US	Cry1Ac	no		c	y	c	SAF97 vs SAF97-R	0.85	1	Carriere et al 2005
P. gossypiella	US	Cry1Ac	no		c	y	c	MOV97-H1	1	1	Carriere et al. 2006
P. gossypiella	US	Cry1Ac	no		c	y	c	SAF97-H1	0.89	1	Carriere et al. 2006
P. gossypiella	US	Cry1Ac	no		c	y	c		1	1	Liu et al. 1999
P. gossypiella	US	Cry1Ac	no	>100	d	y	c	APHIS-S vs APHIS-98R	0.17	1	Carriere et al. 2004
P. gossypiella	US	Cry1Ac	no	1700	d	y	c	MOV97 vs MOV97-R	0.93	0.93	Carriere et al. 2004
P. gossypiella	US	Cry1Ac	no	520	d	y	c	SAF97 vs SAF97-R	1.35	0.96	Carriere et al. 2004
P. gossypiella	US	Cry1Ac	no		d	y	c	SAF97-R10 and MOV97-R10 pooled results	0.84		Higginson et al. 2007
P. gossypiella	US	Cry1Ac	no		d	y	c	MOV97-H, SAF97-H5, MOV97-R4 and SAF97-R4 pooled results	0.51	1	Carriere et al. 2009
P. gossypiella	US	Cry1Ac	no		d	y	c	MOV97-H1 and SAF97-H1 pooled results	1	1	Carriere et al. 2006
P. gossypiella	US	Cry1Ac	no		d	y	c	Mov97-H1 and MOV97-H1R pooled results	0.93	0.93	Williams et al. 2011
P. gossypiella	US	Cry1Ac	no		d	y	c	MOV-H3	1	1	Williams et al. 2011
P. gossypiella	US	Cry1Ac	no		d	y	c		1	1	Liu et al. 2001
S. frugiperda	BR	Cry1F	yes	>5000	c	y	c		0.75	1	Horikoshi et al. 2016
S. frugiperda	BR	Vip3A	yes	>3200	c	n	c		0.74	1	Horikoshi et al. 2016
S. frugiperda	BR	Cry1F	yes	>185	d	y	c		0.46		de Sousa Ribas et al. 2022
S. frugiperda	BR	Vip3A	yes	3209	m	n	Ro		0.5	0.96	Bernardi et al. 2016
S. frugiperda	BR	Cry1F	yes	>10000	m	n	c	MTH strain	1	1	Santos-Amaya et al. 2016
S. frugiperda	BR	Cry1F	yes	>10000	m	n	c	MRH strain	1	1	Santos-Amaya et al. 2016
S. frugiperda	BR	Cry1F	yes	>183	m	y	c		1	1	Leite et al. 2016
S. frugiperda	BR	Cry1F	yes	>5000	m	y	c		1	1.2	Horikoshi et al. 2016
S. frugiperda	BR	Vip3A	yes	>3200	m	n	c		1	1	Horikoshi et al. 2016
S. frugiperda	BR	Cry1F	yes		m	y	Ro	MT vs MTH	0.98	1.08	Santos-Amaya et al. 2017
S. frugiperda	BR	Cry1F	yes	>183	m	n	Ro	Lab SS vs Lab RR	0.98	1.36	Santos-Amaya et al. 2017
S. frugiperda	US	Vip3A	yes	>632	c	n	Ro		1	1	Chen et al. 2019
S. frugiperda	US	Cry1F	yes	>7000	c	n	c		0.9	1.12	Jakka et al. 2014
S. frugiperda	US	Cry2Ab	yes	29.1	d	n	c		1	1	Acharya et al. 2017
S. frugiperda	US	Cry1F	yes		d	n	c	Bt-SS vs RR-PR strain	0.63	0.95	Dangal and Huang 2015
S. frugiperda	US	Cry1F	yes		d	n	c	Bt-SS vs RR-FL strain	0.48	0.88	Dangal and Huang 2015
S. frugiperda	US	Cry1F	yes	>5000	d	y	Ro		0.92	1.08	Horikoshi et al. 2016
S. frugiperda	US	Vip3A	yes	>632	d	n	Ro		1	1	Chen et al. 2019
S. frugiperda	US	Cry1F	yes	>7000	d	n	c		0.91	0.98	Jakka et al. 2014
S. frugiperda	US	Cry1F	yes		d	n	Ro		1.15	1.13	Velez et al. 2014
S. frugiperda	US	Cry2Ab	yes		m	n	c		1	1	Acharya et al. 2017
S. frugiperda	US	Vip3A	yes	>632	m	n	Ro		1	1	Chen et al. 2019
S. frugiperda	US	Cry1F	yes	7000	m	n	c		0.86	0.97	Jakka et al. 2014
S. frugiperda	US	Cry1F	yes	>769	m	n	c	Bt-SS vs RR-PR strain	0.36	0.52	Dengal and Huang 2015
S. frugiperda	US	Cry1F	yes	>270	m	n	c	Bt-SS vs RR-FL strain	0.31	0.64	Dengal and Huang 2015
S. frugiperda	US	Cry1A.105	yes	>116	m	n	c	RR32 strain	1.07	1.06	Niu et al. 2018
S. frugiperda	US	Cry1A.105	yes	>116	m	n	c	RR67 strain	1.76	1.06	Niu et al. 2018
1. Australia: AU; United States: US; China: CH; Brazil: BR; India: IN; South Africa: SA
2. Minimum value of the resistance ratio was used when the resistance ratio was reported as > X
3. Cotton plants or tissue: c; artificial diet: d; maize plants or tissue: m
4. Strain were considered related if four or more backcrosses between susceptible and resitant strains were used; the selected strain was derived from the susceptible strain; or costs were estimated in genotypes identified with PCR from hybrid strains
5. Cost estimates based on one or more fitness components: c; Cost estimates based on the net reproductive rate, Ro: Ro
6. Strains are identified when costs were estimated in more than one strain resistant to the same toxin in a study
7. WR/S or WRS/S = 1 indicates an absence of costs; WR/S or WRS/S < 1 indicates a significant cost; WR/S or WRS/S > 1 indicates a fitness advantage in resistant strain or F1 progeny relative to susceptible strain
8. Previously named Cry34/35Ab (Crickmore et al. 2020)
