# Supplementary material for: Fitness Costs and Incomplete Resistance Associated with Delayed Evolution of Practical Resistance to Bt Crops
Source: Insects. 2023 Feb 21;14(3):214. doi: 10.3390/insects14030214 (PMC10051223; doi:10.3390/insects14030214)
Supplement: Supplementary file 1 [file insects-14-00214-s001.zip › Table S2.xlsx]

## Sheet: Table S2
species	country 1	toxin	Practical resistance	Resistance ratio 2	food type 3	WR/S	Strain 4	incomplete resistance	Reference
B. fusca	SA	Cry1Ab	yes		m	0.77		0.93	Kruger et al. 2014
D. saccharalis	US	Cry1Ab	no		m	1.1		0.43	Wu et al. 2007
D. saccharalis	US	Cry1Ab	no		m	1.15		0.55	Ghimire et al. 2011
D. saccharalis	US	Cry1Ab	no		m	1.13		0.091	Wangila et al. 2012
D. virgifera	US	Cry3Bb	yes		m	0.66		0.75	Meihls et al. 2012
D. virgifera	US	Cry3Bb	yes		m	1.21		0.82	Oswald et al. 2011
D. virgifera	US	Cry3Bb	yes		m	1.14		0.66	Hoffmann et al. 2015
D. virgifera	US	Cry3Bb	yes	13	m	1	Hopkinton strain	1.03	Ingber and Gassmann 2015
D. virgifera	US	Cry3Bb	yes	12	m	0.28	Crespo strain	0.59	Ingber and Gassmann 2015
D. virgifera	US	Cry3Bb	yes		m	0.989	Elam strain	0.93	Paolino and Gassmann 2017
D. virgifera	US	Cry3Bb	yes		m	1	Manova strain	0.865	Paolino and Gassmann 2017
D. virgifera	US	Cry3Bb	yes		m	0.965		0.63	Shrestha and Gassmann 2020
D. virgifera	US	Cry3Bb	yes		m	1		1.09	Petzold-Maxwell et al 2012
D. virgifera	US	Gpp34/Tpp35 5	yes		m	1	Rochelle R	0.18	Lefko et al. 2008
D. virgifera	US	Gpp34/Tpp35	yes		m	1	York R	0.19	Lefko et al. 2008
D. virgifera	US	mCry3A	yes		m	0.785		0.79	Meihls et al. 2016
H. armigera	AU	Cry1Ac	no	111	c	0.72		0.58	Akjurst et al. 2003
H. armigera	AU	Cry1Ac	no	184	c	0.52		0.38	Bird and Ackhurst 2004
H. armigera	AU	Cry2Ab	no		c	2.47		0.15	Mahon and Olsen 2009
H. armigera	AU	Cry1Ac	no	>100	c	0.75		0.91	Bird and Akhurst 2005
H. zea	US	Cry1Ac	yes	10	c	1		0.43	Brevault et al 2013
H. zea	US	Cry1Ac	yes	100	c	1		0.4	Jackson et al. 2004
P. gossypiella	US	Cry1Ac	no		c	1.15		0.46	Liu et al. 2001
S. frugiperda	BR	Vip3A	yes	3209	m	0.5		0.88	Bernardi et al. 2016
S. frugiperda	BR	Cry1F	yes	>10000	m	1	MTH strain	1.05	Santos-Amaya et al. 2016
S. frugiperda	BR	Cry1F	yes	>10000	m	1	MRH strain	0.97	Santos-Amaya et al. 2016
S. frugiperda	BR	Cry1F	yes	>183	m	1		1.06	Leite et al. 2016
S. frugiperda	BR	Cry1F	yes	>5000	m	1		1.04	Horikoshi et al. 2016
S. frugiperda	BR	Vip3A	yes	>3200	m	1		1.01	Horikishi et al. 2016
1. Australia: AU; United States: US; Brazil: BR; South Africa: SA
2. Minimum value of the resistance ratio was used when the resistance ratio was reported as > X
3. Cotton plants or tissue: c; maize plants or tissue: m
4. Strains are identified when costs were estimated in more than one strain resistant to the same toxin in a study
5. Previously named Cry34/35Ab (Crickmore et al. 2020)
